# Supplementary material for: Correction potential and outcome of various surgical procedures for hallux valgus surgery: a living systematic review and meta-analysis
Source: Arch Orthop Trauma Surg. 2024 Sep 9;144(11):4725–36. doi: 10.1007/s00402-024-05521-0 (PMC11582212; doi:10.1007/s00402-024-05521-0)
Supplement: Supplementary file 2 — Supplementary file2 (XLSX 28 KB) [file 402_2024_5521_MOESM2_ESM.xlsx]

## Sheet: Supplement_2_final
Included in meta-analysis	Studylabel	Level of Evidence	Risk of bias	Location and type of osteotomy	Technique	Additional Procedures	lost to Follow-up	Number patients	Number procedures/bones	Age	Sex [%female]	Mean Follow-up [months]	Preoperative IMA [°]	Preoperative HVA [°]	Preoperative AOFAS	Time postoperative 1	Time postoperative 1 IMA [°]	Time postoperative 1 HVA [°]	Time postoperative 1 AOFAS	Time postoperative 2 [months]	Time postoperative 2 IMA [°]	Time postoperative 2 HVA [°]	Time postoperative 2 AOFAS	Reason for exclusion
yes	Avcu 2017	RCT	Moderate	Shaft vs. Shaft open Scarf vs. open Mau	open Scarf			20		41±13	0.8	5	16,25±2,4	37,90±8,2	33,50±15,7	3 weeks	7,05±2,4	16,8±5,7	77,00±13,4	5	8,16±2,1	23±8,6
yes	Boychenko 2019a	RCT	Moderate	Shaft vs. Shaft open Scarf klassisch vs. Modifiziert	open Scarf	80,4% Akin procedures		30	41	49 (32-65)	1	36	15,6±2,0	39,3±5,3		3 months	8,3±1,0	11,7±0,8		36	9,7±0,7	13,6±0,9
yes	Boychenko 2019b	RCT	Moderate	Shaft vs. Shaft open Scarf klassisch vs. Modifiziert	open Scarf with adductor hallucis tendon transposition	83,3% Akin procedures		48	72	49 (35-70)			16,0±1,8	39,0±7,1			8,2±0,7	11,9±1,5			9,0±0,8	13,2±1,1
yes	Buciuto* 2014	RCT	Moderate	Distal vs. Distal Chevron vs. Mitchel	open Chevron			60		50 (18-77)	1	36	14 (8-20)	31 (22-42)		2 weeks, 6 weeks and 12 weeks, 1 year (not available)				36	6 (2-10)	16 (6-24)	89 (62-100)
yes	Choi 2021	prospective	Low	MIS Distal vs. MIS proximal Chevron	MIS PCMO (3. Gen)	all patients received akin medial eminence resection (all) percutaneous adductor tenotomy (all) 2nd Weil osteotomy (n=6)	0.31	20	22	59.9±7.8	0.05	26.6±15.5	18.9±3.3	38.4±8.2	42.7±7,2	6 weeks	8.2±3.9	11.7±5.2		26.6±15.5	7.7±3.7	12.3±7.5	83.3±7.1
yes	Choi 2021	prospective	Low	MIS Distal vs. MIS proximal Chevron	MIS DCMO (3. Gen)	all patients received akin medial eminence resection (n=25) percutaneous adductor tenotomy (n=12) 2nd Weil osteotomy (n=4)	0.23	23	26	58.2±10.3	0.13	25.8±15.4	18.0±3.4	37.2±7.5	43.8±7.9	6 weeks	11.3±3.7	17.2±7.6		25.8±15.4	10.6±2.6	17.5±7.6	84.4±8.1
yes	Dragosloveanu 2022	RCT	Moderate	Distal vs. Distal MIS Chevron vs. open chevron	open Chevron			26		55±15	0.923	12	15,6±1,9	31,9±4,3	61,4±4,5	6 weeks	7,9±1,8	10,2±3,9		12 (AOFAS 6)	6,4±1,5	8,9±2,3	79,4±3,6
yes	Dragosloveanu 2022	RCT	Moderate	Distal vs. Distal MIS Chevron vs. open chevron	MIS Chevron (3. Gen)			24		49±15	1	12	15,1±1,8	32,5±2,5	65,7±3,8	6 weeks	8,1±2,1	10,9±3,1		12 (AOFAS 6)	7,2±1,8	8,8±3,1	85,6±4,1
yes	Elshazly 2019	RCT	Moderate	Distal vs. Shaft open Chevron vs. Scarf	open scarf		0.1	21		36±12,16	0.558	25,9±1,84	18,48±4,50	34,81±13,42	50,85±9,59					24	9,24±2,98	10,10±5,16
yes	Faber 2004	RCT	Moderate	Distal vs .TMT Distal. Closing wedge vs. TMT Arthrodesis	lapidus		0	87	51	44 (15-65)	0.966	24	13,4±2,6	33,3±7,7	57,6±7,7					24	5,6±4,0	13,3±10,4	88,6 (60-100)
yes	Frigg§ 2019	prospective	Moderate	Distal vs. Shaft MIS Chevron vs. open Scarf	open Scarf+Akin procedures	9 Weil osteotomies, 4 Plantar plate repair, 10 toe corrections, 1 neurolysis, 6 bunionette correction, 1 gastrocsoleus		50		48,04 (41,42, 56,83)	0.88	24	13	25	49	6 weeks	5 (4-7)	10 (6-14)	100 (86-100)
yes	Frigg§ 2019	prospective	Moderate	Distal vs. Shaft MIS Chevron vs. open Scarf	MIS Chevron (3. Gen)	13 Weil osteotomies, 14 toe corrections, 7 neurolysis, 16 bunionette correction		48		48,2(33,1, 59,09)	0.854		13	25	52		6 (5-8)	7 (5-11)	95 (90-100)
yes	Giannini 2013	RCT	Moderate	Shaft vs MIS Distal open Scarf vs. open / MIS SERI	open Scarf			20		53±11	1		16,1±3,8	35,5±4,7	48±9					84	8,3±3,4	20,1±3,6	77,6±16,6
yes	Giannini 2013	RCT	Moderate	Shaft vs MIS Distal open Scarf vs. open / MIS SERI	MIS Chevron (SERI 2. Gen.)			20					16,1±3,9	35,8±3,5	51±10						6,8±4,3	21,8±4,1	81,2±15,1
yes	Glazebrook 2014	RCT	Moderate	Distal vs. Proximal open Chevron vs. prox open wedge	open proximal Chevron		0	35		52,9±12,1	0.971	12	14,6±3,9	35,2±8,0	53,2±14,8	3 months only AOFAS			74.2	12	11,3±4,0	17,7±12,1	78.53
yes	Gutteck 2013a	prospective	Moderate	Arthrodese Lapidus	lapidus plate	14 Akin procedures, 12 Weil osteotomies, 12 PIP arthrodesis	17		56 (23-72)	26,4 (22-28)	0.824	12	16,6±1,9	35,3±6,7	67±4	6 weeks				12	6,4±2,1	9,2±4,1	92±5,4
yes	Gutteck 2013b	prospective	Moderate	Arthrodese Lapidus	dorsomedial plate	15 Akin procedures, 13 Weil osteotomies, 11 PIP arthrodesis	17		52 (17-73)	26,1 (22-28)	0.882		17,2±2,1	35,3±7,2	68±5						6,5±2,0	9,9±3,3	91±4,6
yes	Jeuken* 2016	RCT	Moderate	Distal vs. Shaft open Chevron vs. Scarf	open chevron		0.24		37	56,3±13,9	0.892	165,6±14,4	13,5 (8,0-19,0)	30,7 (15,0-46,0)	48,5 (24,0-75,0)					168	8,3 (2,7	19,8 (2,5-38,8)	80,1 (52,0-95,0)
yes	Jeuken* 2016	RCT	Moderate	Distal vs. Shaft open Chevron vs. Scarf	open Scarf				36	58,2±14,1	0.944	165,6±16,8	12,6 (8,0-22,0)	29,5 (18,0-44,0)	47,2 (24,0-78,0)						8,9 (4,1-18,0)	22,4 (3,6-41,2)	79,5 (40,0-95,0)
yes	Jowett 2017a	prospective	Moderate	proximal MICA	MICA 3. Gen (Foot 1-60)		0.117	36	53	56±13,1	0.972	23±12,0	13,6±3,3	28,7±8,1	55±11,3					24	8,1±3,6	10,6±5,4	85±9,3
yes	Jowett 2017b	prospective	Moderate	proximal MICA	MICA 3. Gen (Foot 61-120)			42	53	54±13,5	0.976	24±5,0	14,4±1,8	30,7±5,7	57±8,6						7,1±1,8	9,9±4,01	89±10,9
yes	Kaufmann§ 2017	RCT	Moderate	Distal vs. Distal open chevron vs MIS chevron	open Chevron		0	22		44±12	0.864		15,15 IQR 5,3	28,25 IQR 8,3	66,5 IQR 32	6 weeks	7,7 IQR 3,2	9,9 IQR 7,9	72 IQR 9	9	5,85 IQR 3,7	8,5 IQR 8,8	90 IQR 14
yes	Kaufmann§ 2017	RCT	Moderate	Distal vs. Distal open chevron vs MIS chevron	MIS Chevron (SERI 2. Gen.)		0	25		52±7	0.84		14 IQR 3,8	26,4 IQR 12	65 IQR 18		7,3 IQR 1,9	10,5 IQR 8,7	77 IQR 17		6,8 IQR 3,0	6,9 IQR 7,6	85 IQR 15
yes	Kaufmann 2021	prospective	High	MIS Chevron	MIS Chevron (3. Gen)	45 patients received akin	49	57		58.9 (39-85,4)			13.3±2.6	29.9±9.4	64.4±11.4	6 weeks	6,2±3,1	8,9±7,1	84,2±10,2	59	6,1±2,1	8,4±7,6	95,3±6,1
yes	Klemola 2017	prospective	Low	Distal vs. TMT chevron vs tmt I-arthrodese	open distal Chevron	no	0.23		77	20-50	1	94,8 (69,6-112,8)	13.0±3.1	29,2±6,2		radiographic follow-up time difference of a maximum 24 months	7,8±3,2	22,6±7,5
yes	Klemola 2017	prospective	Low	Distal vs. TMT chevron vs tmt I-arthrodese	Lapidus	68% gastrocnemicus elongation, 19% flexor digitorum longus transposition for mallet toes, 11% Weil osteotomies	0.14		76		0.967	61,2 (36,0-99,6)	12.9±2.9	29,3±5,8			8.0±4.0	16,4±7,9
yes	Lechler 2012a	prospective	Moderate	Distal vs. Distal Chevron	open Chevron		0.31	46		51,5 ± 12,2	0.804	16,68±7,2	9,8±3,8	27,0±6,3		1 month	8,0±3,2	17,9±4,6
yes	Lechler 2012b	prospective	Moderate	Distal vs. Distal Chevron	open Chevron + Akin procedures			26		53,1 ± 10,3	0.846		12,2±4,2	32,0±7,4			11,2±4,5	14,1±4,3
yes	Lee 2015b	RCT	Moderate	Distal vs. Proximal open dist vs prox chevron	open distal Chevron		0.08	46	46	53,8 (30,1-62,1)	1	40,2 (24,1-80,5)	16,2±2,7	34,3±7,6	55,7±13,6					40,2 (24,1-80,5)	7,6±2,0	11,3±5,6	91,8±8,0
yes	Lee 2015a	RCT	Moderate	Distal vs. Proximal open dist vs prox chevron	open proximal Chevron				46				16,7±2,6	37,0±7,6	55,2±13,3						7,2±2,2	13,3±5,8	91,7±8,8
yes	Lee 2017	RCT	Moderate	Distal vs. Shaft PECA vs open Scarf	open Scarf+Akin procedures		0	25		53,4 (35-75)	0.88	6	15,7±1,4	31,2±4,1	58,5±4,3					6	7,6±0,9	10,1±1,9	83,0±3,5
yes	Lee 2017	RCT	Moderate	Distal vs. Shaft PECA vs open Scarf	MIS Chevron (PECA 3. Gen)		0	25		52,6 (20-76)	0.92		15,6±1,0	31,4±2,1	61,3±3,2						6,4±0,8	7,6±1,2	88,7±2,1
yes	Mahadevan 2016	RCT	Moderate	Distal vs. Shaft open Chevron vs. Scarf	open Scarf		0.13	38	49	50,7±14,1	0.893		14,3±2,9	29,5±7,6						12	6,9±2,8	13,0±7,6
yes	Milczarek* 2021	RCT	Moderate	Shaft vs. Shaft offen scarf vs scarf+akin	Scarf	none	0.02	58		58,0 (49-65)	1	24	13,0 (11,9-15,0)	35,5 (31,0-38,0)	47,5 (35,0-55,0)					24	8,0 (7,0-10,0)	13,0 (11,0-15,0)	80,0 (70,0-85,0)
yes	Milczarek* 2021	RCT	Moderate	Shaft vs. Shaft offen scarf vs scarf+akin	Scarf+Akin	all received Akin procedures	0.02	87		54,5 (36,9-65)	1	24	14,0 (11,0-15,0)	35,0 (30,0-37,0)	47,0 (34,0-53,0)					24	9,0 (7,0-10,0)	14,0 (13,0-18,0)	77,0 (68,0-85,0)
yes	Mosca 2021	RCT	Moderate	Distal vs. Distal open chevron vs MIS chevron	open Chevron		0.15	17		60,3±8,1	1	12	16,3±4,9	29,8±3,4	48,2±7,3				77,3±5,7	12	6,9±3,1	10,1±5,2	90,4±5,5
yes	Mosca 2021	RCT	Moderate	Distal vs. Distal open chevron vs MIS chevron	MIS Chevron (SERI 2. Gen.)		0.15	17		63,3±8,3	0.941		15,9±3,8	31,2±2,9	42,2±9,5				78,8±10,9		7,1±2,4	9,3±4,7	94,2±4,7
yes	Palmanovich 2021	RCT	Moderate	Distal vs. Distal open chevron vs MIS chevron	open Chevron			15		49,2±4,88	0.8	12	13,3±2,3	31,7±4,8		2 weeks	6,1±3,0	20,7±6,9		12			88.6
yes	Palmanovich 2021	RCT	Moderate	Distal vs. Distal open chevron vs MIS chevron	MIS Chevron (SERI 2. Gen.)			21		38,7±5,15	0.714		14,8±1,9	32,0±5,3			6,0±2,3	20,1±7,9					93.46
yes	Park 2013a	RCT	Moderate	Distal vs. Distal Chevron	open Chevron + transarticulare Release		0.06	62	62	46,7 (19-75)	1	38,2 (24-68)	15,3±2,7	33,1±8,4	54,9±12,6	3, 6 and 12 months (not given)				36	6,3±2,4	9,9±5,5	93,6±6,2
yes	Park 2013b	RCT	Moderate	Distal vs. Distal Chevron	open Chevron + Web Space Release			60	60	46,9 (19-72)	1	37,8 (24-66)	15,0±2,8	32,2±6,3	55,5±18,8						6,5±2,2	10,5±5,5	93,5±6,3
yes	Park 2013.2b	RCT	Moderate	Distal vs. Proximal open dist vs prox chevron	open distal Chevron	5 Akin procedures, 3 flexor tenotomies, 2 extensor lengthenings		54		53 (24-71)	1	38 (24-52)	18,0±2,9	39,9±7,6	56,6±11,8					38 (24-52)	8,3±3,4	12,9±7,3	92,7±7,1
yes	Park 2013.2a	RCT	Moderate	Distal vs. Proximal open dist vs prox chevron	open proximal Chevron	6 Akin procedures, 4 flexor tenotomies, 2 extensor lengthenings, 1 Weil osteotomies		56		54 (33-70)		39 (24-54)	18,8±3,2	41,0±7,2	54,0±11,9					39 (24-54)	7,7±3,9	12,2±6,9	91,9±5,6
yes	Puchner* 2018	prospective	Moderate	Distal vs. Shaft Austin vs scarf	open Austin			25		56,7 (28-79)	0.96		13,9 (12-17)	30,6 (20-35)	60.7								93.1
yes	Puchner* 2018	prospective	Moderate	Distal vs. Shaft Austin vs scarf	open Scarf			25		51,0 (18-79)	0.92		16,7 (12-21)	34,7 (16-50)	56.7								94.4
yes	Radwan 2012	RCT	Moderate	Distal vs. Distal open chevron vs MIS bösch	open Chevron		0.03		31	35,7±6,9	0.903	19,5±8,62	12,03±1,66	26,13±3,30	47,51±10,41					19,5±8,62	8,23±1,43	12,84±2,87	87,71±7,6
yes	Radwan 2012	RCT	Moderate	Distal vs. Distal open chevron vs MIS bösch	MIS Bösch (2. Gen)		0.094		29	32,7±7,4	0.862	21,7±8,98	12,55±1,94	27,59±4,36	44,60±16,83					21,7±8,98	7,79±1,32	13,14±2,83	90,24±6,80
yes	Sahin 2018	RCT	Moderate	Shaft vs. Proximal open Scarf vs. prox MT I OT	open Scarf			30	30	40,9±12,6	0.767		16,2±2,6	36,1±7,5	36,2±16,1	6 weeks, 3 months (not given)				12	9,3±2,4	22,2±7,5	73,2±13,5
yes	Torrent* 2021	RCT	Moderate	Shaft vs. Shaft open vs MIS scarf	open scarf	13 lesser toe deformities (not further stated)	0	28		64,2 (46-78)	1	21 (12-38)	14,66 (13-18,5)	33,34 (24-43)	39 IQR 14					24	7,5 (4,5-12)	10-5 (3-19)	82 IQR 15
yes	Torrent* 2021	RCT	Moderate	Shaft vs. Shaft open vs MIS scarf	MIS Scarf (3. Gen)	17 lesser toe deformities (not further stated)	0	30		60,7 (42-80)	0.933		15,27 (13-19)	32,87 (21-48)	41 IQR 10						7,3 (3-12)	12,7 (4-19)	84 IQR 16
yes	Uygur 2016	RCT	Moderate	Distal vs. Distal chevron vs Lindgren Turan	open Chevron		0.06	34		45,82±13,10		26,08 (19-34)	14,15±1,96	32,44±6,24	24,68±4,98	3 days	9,44±2,95	7,50±5,33		26.08	6,12±3,26	13,85±7,22	89,74±8,40
yes	Windhagen 2013a	RCT	Moderate	Distal Open Chevron	bioabsorbable magnesium screw			13		57,2±7,2	0.846	6	12,88±1,82	24,03±7,59						6 months	7,67±2,89	16,19±8,93
yes	Windhagen 2013b	RCT	Moderate	Distal Open Chevron	titanium compression screw			13		49,9±16,5	1		12,58±1,44	23,53±0,52							6,04±2,49	11,76±6,41
no	Avcu 2017	RCT	Moderate	Shaft vs. Shaft open Scarf vs. open Mau	open Mau			20		41±15	0.85	5	16,95±3,0	35,95±8,8	35,75±18,3	3 weeks	8,2±2,4	15,3±5,6	71,8±9,1	5	9,2±2,9	17,1±5,2		surgical technique not comparable (no comparative studies)
no	Buciuto 2014	RCT	Moderate	Distal vs. Distal Chevron vs. Mitchel	open Mitchel			60		54 (31-74)	1	36	11 (6-18)	30 (20-44)		2 weeks, 6 weeks and 12 weeks, 1 year (not available)				36	7 (4-11)	15 (8-24)	74 (57-100)	surgical technique not comparable (no comparative studies)
no	Di Giorgio 2016	RCT	High	distal vs distal reverdin isham vs endolog	Reverdin isham (1. Gen)	all received Akin procedures	0.05	20	20	40,8±7,9		22±7,3	14,1±2,2	30,2±6,6	40.5	4 weeks	8,9±2,4	13,1±4,9	90.3					surgical technique not comparable (no comparative studies)
no	Di Giorgio 2016	RCT	High	distal vs distal reverdin isham vs endolog	Endolog		0.1	20	20	44,2±11,6		25,5±7,8	15,9±3	27,5±7,2	32.4		8,2±1,9	13,4±4,4	89.1
no	Elshazly 2019	RCT	Moderate	Distal vs. Shaft open Chevron vs. Scarf	open long chevron		0.1	22		36±12,16	0.558	25,9±1,84	20,36±3,54	32,5±12,81	48,36±9,08					24	9,10±2,31	8,91±1,80		surgical technique not comparable (no comparative studies)
no	Faber 2004	RCT	Moderate	Distal vs .TMT Distal. Closing wedge vs. TMT Arthrodesis	hohmann		0	87	50	43 (16-63)	0.966	24	12,9±2,8	30,5±8,0	56,2±11,2					24	4,9±2,7	9,9±8,0	89,6 (55-100)	surgical technique not comparable (no comparative studies)
no	Faber 2013	RCT	Moderate	Distal vs .TMT Distal. Closing wedge vs. TMT Arthrodesis	hohmann		0.1	77	45	41 (16-63)	0.966	111 (87-137,04)	13,1 (9-22)	31,2 (14-52)	56,7 (29-85)					120	6,9 (0-13)	10,8 (-10-29)	82,0 (34-100)	surgical technique not comparable (no comparative studies)
no	Faber 2013	RCT	Moderate	Distal vs .TMT Distal. Closing wedge vs. TMT Arthrodesis	lapidus		0.14		46	43 (16-63)			13,5 (7-18)	33,8 (18-50)	58,0 (47-75)						6,9 (0-17)	15,0 (-18-40)	79,4 (44-95)	Followup study based on a previously published cohort
no	Glazebrook 2014	RCT	Moderate	Distal vs. Proximal open Chevron vs. prox open wedge	open proximal Wedge		0.05	38		50,5±12,5	0.946	12	14,8±3,2	33,9±7,3	51,8±14,0	3 months only AOFAS			70.8	12	9,1±2,9	19,9±10,9	73.84	surgical technique not comparable (no comparative studies)
no	Kaufmann 2020	RCT	Moderate	Distal vs. Distal MIS Chevron vs open chevron	open Chevron	8 Hallux valgus interphalangeus was corrected by Akin procedures	0.14	20		47±14,3	0.85	67,1±6,1		28,2 IQR 8,3	66,5 IQR 32	6 weeks		9,8 IQR 8,3	72 IQR 9	60		10,3 IQR 12,1	95 IQR 14	Followup study based on a previously published cohort
no	Kaufmann 2020	RCT	Moderate	Distal vs. Distal MIS Chevron vs open chevron	MIS Chevron (SERI 2. Gen.)	13 Akin procedures	0.24	19		54±15,2	0.842			26,4 IQR 12,0	65 IQR 18			10,1 IQR 9,3	77 IQR 17			9,8 IQR 10,7	95 IQR 10	Followup study based on a previously published cohort
no	Ling 2020	RCT	High	Adapted endoloc MIS	6 weeks non-weightbearing		0	29				6	14,0±3,0	35,6±7,1		12 weeks	6,2±1,9	8,8±5,2		6	7,7±2,7	11,6±7,6		surgical technique not comparable (no comparative studies)
no	Ling 2020	RCT	High	Adapted endoloc MIS	2 weeks non-weightbearing		0.125	24					16,4±3,7	3704±8,0			7,2±2,2	7,2±4,8			7,3±2,4	10,5±6,2
no	Mahadevan 2016	RCT	Moderate	Distal vs. Shaft open Chevron vs. Scarf	Modified Chevron (extended plantar limb)		0.13	46	60	50,7±14,1	0.893		15,2±3,1	32,3±8,3						12	5,8±2,5	14,3±7,4		surgical technique not comparable (no comparative studies)
no	Matricali 2014	RCT	Moderate	Distal / Shaft +/- Soft tissue Chevron vs Scarf	open Chevron (VY)		0.21	28		50,9±8,9	0.929	24	11,1±2,5							24				radiographic parameters only presented graphically
no	Matricali 2014	RCT	Moderate	Distal / Shaft +/- Soft tissue Chevron vs Scarf	open chevron (PV)		0.2	30		51,9±13,5	0.867		11,7±2,7
no	Matricali 2014	RCT	Moderate	Distal / Shaft +/- Soft tissue Chevron vs Scarf	open Scarf (VY)		0.17	12		60,1±8,6	0.833		14,1±3,0
no	Matricali 2014	RCT	Moderate	Distal / Shaft +/- Soft tissue Chevron vs Scarf	open Scarf (PV)		0.17	18		59,7±13,2	1		13,2±3,4
no	Patel 2019	prospective	Moderate	Shaft Scarf	offloading shoe			39	40	45 (18-67)	0.825													surgical technique not comparable (no comparative studies)
no	Patel 2019		Moderate	Shaft Scarf	rigid flat shoe			39	40	48 (20-68)	0.875
no	Pentikainen 2015	RCT	Moderate	Distal Open Chevron	osteotomy no fixation + elastic bandage		0.28	25		38±8	0.96	84	12,7±3,0	26,3±7,1	< 30°: 68 > 30°: 65	6 weeks			< 30°: 74 > 30°: 74	84	7,6±2,9	20,2±7,5	< 30°: 85 > 30°: 76	no fixation
no	Pentikainen 2015	RCT	Moderate	Distal Open Chevron	osteotomy no fixation + soft cast		0.04	25		40±7	0.84
no	Pentikainen 2015a	RCT	Moderate	Distal Open Chevron	osteotomy fixation with rod + elastic bandage		0.32	25		38±7	0.96													no fixation
no	Pentikainen 2015b	RCT	Moderate	Distal Open Chevron	osteotomy fixation with rod + soft cast		0.2	25		39±7	0.92
no	Sahin 2018	RCT	Moderate	Shaft vs. Proximal open Scarf vs. prox MT I OT	prox. Crescentic osteotomy			27	30	43±14,5	0.814		17,3±3,8	38,1±7,1	42±16,2	6 weeks, 3 months (not given)				12	11,8±3,3	23,8±8,5	66,7±13,4	surgical technique not comparable (no comparative studies)
no	Saxena 2013	prospective	Low	Shaft Open Ludloff	ludloff screw	51 Akin procedures	0.066	85	119	45,3±13,4	0.884	75,9±25,2			40,3±9,7	not stated			90,2±9,7					surgical technique not comparable (no comparative studies)
no	Saxena 2013	prospective	Low	Shaft Open Ludloff	ludloff Plate	11 Akin procedures	0.036	27		46,1±16,3	0.822	25,8±11,4			44,9±3,8				91,4±5,3
no	Uygur 2016	RCT	Moderate	Distal vs. Distal chevron vs Lindgren Turan	open Lindgren Turan		0.06	32		46,94±15,52		26,08 (19-34)	13,91±2,44	32,28±4,94	24,06±5,99	3 days	9,44±3,22	9,56±8,23		26.08	5,69±2,46	15,22±7,18	91,84±6,64	surgical technique not comparable (no comparative studies)
no	Wester 2016	RCT	Moderate	Proximal vs. Proximal crescentic OT vs open wedge	crescentic osteotomy	Akin procedures if tendency to collision between 1st and 2nd toe		45		52 (19-71)	0.911	12	19,0 (18,0-20,0)	39,0 (36,7-41,1)	59,3 (55,4-63,1)	4 months	11,6 (9,9-13,3)	24,1 (21,6-26,7)	83,4 (77,3-89,6)	12	12,6 (10,8-14,0)	27,9 (24,3-30,0)	81,5 (74,4-78,6)	surgical technique not comparable (no comparative studies)
no	Wester 2016	RCT	Moderate	Proximal vs. Proximal crescentic OT vs open wedge	open wedge								18,9 (18,0-19,7)	38,3 (35,5-41,1)	61,8 (57,9-65,6)		12,0 (9,8-14,1)	21,4 (17,4-25,5)	78,3 (73,8-82,8)		12,6 (10,6-14,6)	27,0 (22,2-31,8)	84,8 (78,2-91,4)
Different Severity
no	Hofstaetter 2012	prospective	Moderate	Distal open chevron + lat. Release	all	9 Weil osteotomies, 8 resections of the proximal phalanx	0.196	61	86	52,6±12	0.97	39,6±8,4	14±3	32±6	55±17					39.6	6±3	5±8	90±14	No comparative design
no	Hofstaetter 2012	prospective	Moderate	Distal open chevron + lat. Release	IMA <15				67				12	31	57						5	10	91	No comparative design
no	Hofstaetter 2012	prospective	Moderate	Distal open chevron + lat. Release	IMA 16-19				19				17	36	49						9	8	87	No comparative design
no	Hofstaetter 2012	prospective	Moderate	Distal open chevron + lat. Release	Age 70-81				12				14	34	52						6	6	87	No comparative design
no	Hofstaetter 2012	prospective	Moderate	Distal open chevron + lat. Release	age 23-69				74				17	32	58						7	5	92	No comparative design
no	Pentikainen 2014	prospective	Low	Distal open chevron	<15 HVA postop	not stated	0.23	100	100	39 (20-50)	0.92	94,8 (69,6-112,8)	11,4±2,5	19,1±4,5										No comparative design
no	Pentikainen 2014	prospective	Low	Distal open chevron	>15 HVA postop								13,1±2,9	28,4±5,7										No comparative design
no	Lamo-Espinosa 2015	prospective	Moderate	Shaft open scarf + akin	mild	Akin procedure		22	1	55,1±9,01	0.86	not stated				3	3.2	12.8						No comparative design
no	Lamo-Espinosa 2015	prospective	Moderate	Shaft open scarf + akin	moderate				12								5,2±0,5	10,5±6,2						No comparative design
no	Lamo-Espinosa 2015	prospective	Moderate	Shaft open scarf + akin	severe				12								6,7±2,1	15,9±4,9						No comparative design
no	Loh 2015	prospective	Moderate	Shaft scarf ot +/- metatarsus adductus	MAA>20	not stated	0.112	68			0.96	24	14±4	35±10	54 (50-57)	6	84 (80-88)	8±4		24			88 (85-91)	No comparative design
no	Loh 2015	prospective	Moderate	Shaft scarf ot +/- metatarsus adductus	MAA<20			138			0.94		13±3	29±9	57 (55-60)		77 (75-80)	6±3					86 (84-89)	No comparative design
no	Biz 2016	prospective	Moderate	Distal MIS Reverdin Isham + MIS Akin	mild	Adductor hallucis tenotomy, exostosis debridement	not stated	80		51 ± 15.5 years (range 26–78)	0.93	48	9.1	16.4	54.1 ± 8.3 (range 39–85)	3			72.2	48	7.1	9.8	87.15 ±12.83 (range 52–100)	No comparative design
no	Biz 2016	prospective	Moderate	Distal MIS Reverdin Isham + MIS Akin	moderate								12.1	26							9	14.2		No comparative design
no	Biz 2016	prospective	Moderate	Distal MIS Reverdin Isham + MIS Akin	severe								16.6	32							10	14.7		No comparative design
no	Kiyak 2019	prospective	Moderate	Distal open chevron	Moderte		not stated	50 (surgery 14)		26-70	w 72% (surgery) w 71,5%	minimum 24 months	16±1,4	34,5±2,98	43,85±16,06					24	5,1±1,5	6,2±2,08	82,5±10,7	No comparative design
no	Kiyak 2019	prospective	Moderate	Distal open chevron	Severe			50 (surgery 10)			w 76% (surgery w 60%)	minimum 24 months	20,9±0,7	42,9±2,2	37±12,08						6,3±1,3	6,9±2,1	77,9±6,2	No comparative design
